# Supplementary material for: A One Health Approach Molecular Analysis of Staphylococcus aureus Reveals Distinct Lineages in Isolates from Miranda Donkeys (Equus asinus) and Their Handlers
Source: Antibiotics (Basel). 2022 Mar 10;11(3):374. doi: 10.3390/antibiotics11030374 (PMC8944429; doi:10.3390/antibiotics11030374)
Supplement: Supplementary file 1 [file antibiotics-11-00374-s001.zip]

Archive with 1 entries (1 files):
- antibiotics-1600153-supplementary.pdf
